# Supplementary material for: A genome-wide perspective about the diversity and demographic history of seven Spanish goat breeds
Source: Genet Sel Evol. 2016 Jul 25;48:52. doi: 10.1186/s12711-016-0229-6 (PMC4960707; doi:10.1186/s12711-016-0229-6)
Supplement: Supplementary file 3 — 10.1186/s12711-016-0229-6 Number of SNPs per chromosome and average, minimum and maximum distances between SNPs. [file 12711_2016_229_MOESM3_ESM.xlsx]

## Sheet: Hoja1
Table S2. Number of SNPs per chromosome and average, minimum and maximum distances between SNPs.
Chromosome	Total Length (Mb)	Number of SNPs	Average distance between SNPs (bp)	Minimum distance between SNPs (bp)	Maximum distance between SNPs (bp)
1	155.01	2531	61216.2	5898	37508
2	135.42	2237	60529.7	6202	396204
3	116.8	1869	62500.1	10411	533356
4	115.96	1837	63131.8	2093	355701
5	111.06	1764	62898.6	10664	431318
6	114.33	1846	61947.9	2799	327825
7	106.55	1728	61599.8	6653	476622
8	111.02	1832	60478.3	5500	703255
9	90.29	1549	58239.7	6312	252659
10	99.2	1635	60425.2	8854	598683
11	105.31	1659	63344.8	3979	368584
12	82.54	1335	62651.1	4079	556535
13	80.63	1289	62357.5	4911	435679
14	92.31	1451	63536.9	4012	352135
15	78.99	1288	61360.9	5726	487985
16	77.68	1284	60341.9	2841	460988
17	71.88	1173	61149.6	8205	475015
18	61.07	1006	60547.8	6289	605410
19	62.13	965	64031	8709	331747
20	71.28	1186	59972.3	2120	357819
21	66.77	1137	58629.3	2604	300661
22	57.96	930	62245.3	6270	321457
23	49.4	857	57609.6	7493	377754
24	61.76	1061	57798.1	6461	224828
25	41.5	701	59138.4	4563	345288
26	50.17	839	59571.8	14415	299781
27	44.12	723	60990.2	8108	353211
28	43.23	743	58143.7	7330	258994
29	48.38	796	60743	7739	465079
