# Supplementary material for: A genome-wide perspective about the diversity and demographic history of seven Spanish goat breeds
Source: Genet Sel Evol. 2016 Jul 25;48:52. doi: 10.1186/s12711-016-0229-6 (PMC4960707; doi:10.1186/s12711-016-0229-6)
Supplement: Supplementary file 6 — 10.1186/s12711-016-0229-6 Average ROH sizes (kb) for 12 goat populations. [file 12711_2016_229_MOESM6_ESM.xlsx]

## Sheet: Table S2
Table S4. Average number of ROHs per individual genome and average ROH sizes in 12 goat populations
Population	Number of animals	Average ROH size (kb) ± SD	Average number of ROHs ( ± SD) per genome
Murciano-Granadina	20	5340.01 ± 2810.35	11.00 ± 7.13
Malagueña	42	6180.07 ± 4287.03	4.50 ± 4.62
Palmera	15	6404.49 ± 1370.96	31.27 ± 5.35
Bermeya	24	5859.13 ± 2973.35	4.79 ± 3.11
Blanca de Rasquera	20	7313.82 ± 2707.08	22.15 ± 14.99
Mallorquina	20	8437.65 ± 4204.04	22.60 ± 14.81
Florida	35	7228.32 ± 2450.11	8.89 ± 5.98
Saanen	15	7381.21 ± 1840.53	12.47 ± 5.49
Carpathian	15	5559.17 ± 4485.83	3.33 ± 3.46
Tunisian	23	5458.33 ± 6586.79	3.96 ± 5.95
Sahel	15	4920.83 ± 4091.75	4.13 ± 7.30
Djallonké	12	5318.58 ± 5368.01	3.92 ± 5.99
